# Supplementary material for: PPARα activation promotes liver progenitor cell-mediated liver regeneration by suppressing YAP signaling in zebrafish
Source: Sci Rep. 2023 Oct 25;13:18312. doi: 10.1038/s41598-023-44935-5 (PMC10600117; doi:10.1038/s41598-023-44935-5)
Supplement: Supplementary file 2 — Supplementary Table S4. [file 41598_2023_44935_MOESM2_ESM.xlsx]

## Sheet: Figure 1
Figure 1B
		cyp7a1	gc	ces2	serpina1	eef1a1l1				epcam	eef1a1l1				her9	eef1a1l1
Exp#1	DMSO	21.6058	20.0406	16.9255	14.748	14.2103		Exp#1	DMSO	18.3437	16.0988		Exp#1	DMSO	17.8526	16.0988
	GW7647 1 uM	19.5305	18.991	15.9141	13.7682	13.9537			GW7647 1 uM	18.8913	15.981			GW7647 1 uM	18.1539	15.9812
Exp#2	DMSO	22.92	20.619	17.1067	15.325	14.7645		Exp#2	DMSO	17.9265	15.2283		Exp#2	DMSO	25.019	15.574
	GW7647 1 uM	21.5304	19.7199	16.7422	14.5573	14.7917			GW7647 1 uM	18.4732	15.2238			GW7647 1 uM	26.193	15.896
Exp#3	DMSO	23.9274	21.934	16.443	16.9671	16.0988		Exp#3	DMSO	17.2915	14.2103		Exp#3	DMSO	26.788	17.106
	GW7647 1 uM	22.0109	20.8012	15.484	16.0054	15.9812			GW7647 1 uM	17.8978	13.9537			GW7647 1 uM	28.112	17.449
Exp#4	DMSO	26.0855	22.4423	19.8443	18.0335	17.5231		Exp#4	DMSO	18.476	16.1557		Exp#4	DMSO	26.542	17.523
	GW7647 1 uM	24.3859	21.7052	19.2226	17.1544	17.6606			GW7647 1 uM	19.556	16.5913			GW7647 1 uM	27.6831	17.6606

## Sheet: Figure 2
Figure 2E
		ccn1	ccn2	eef1a1l1				yap1	eef1a1l1
Exp#1	DMSO	24.9979	23.727	15.0617		Exp#1	DMSO	23.646	15.8748
	GW7647 1 uM	27.5759	24.288	14.8173			GW7647 1 uM	23.456	15.5068
Exp#2	DMSO	24.8999	23.5237	15.1923		Exp#2	DMSO	23.3634	15.619
	GW7647 1 uM	25.3102	23.815	14.909			GW7647 1 uM	23.013	15.071
Exp#3	DMSO	27.0501	24.9494	16.4966		Exp#3	DMSO	22.6914	15.046
	GW7647 1 uM	28.0464	26.6045	16.3146			GW7647 1 uM	22.8281	14.6296
Exp#4	DMSO	26.9597	26.0633	15.9795
	GW7647 1 uM	27.0641	26.1765	15.8361
Exp#5	DMSO	25.2754	23.228	14.9519
	GW7647 1 uM	26.2591	23.8259	14.5988

## Sheet: Figure 3
Figure 3A
		cyp7a1	gc	ces2	serpina1	eef1a1l1				epcam	eef1a1l1				her9	eef1a1l1
Exp#1	DMSO	23.0242	20.968	17.8599	15.8199	15.4368		Exp#1	DMSO	18.0436	15.4431		Exp#1	DMSO	24.2112	14.9663
	K-975 2 uM	22.6551	19.257	16.4634	14.3097	15.7122			K-975 2 uM	18.961	15.7233			K-975 2 uM	25.366	15.1
Exp#2	DMSO	22.9704	20.8558	18.085	16.132	15.2188		Exp#2	DMSO	17.1175	15.2188		Exp#2	DMSO	24.203	15.219
	K-975 2 uM	21.7641	19.0446	16.313	15.188	15.416			K-975 2 uM	18.2773	15.416			K-975 2 uM	25.675	15.416
Exp#3	DMSO	24.245	21.0704	17.663	16.122	14.9461		Exp#3	DMSO	17.9631	15.4304		Exp#3	DMSO	24.1935	14.926
	K-975 2 uM	22.588	19.378	16.202	14.567	15.1606			K-975 2 uM	18.941	15.7011			K-975 2 uM	25.3293	15.2211

## Sheet: Figure 4
Figure 4B&C
		cyp7a1	gc	ces2	serpina1	eef1a1l1	ccn1	ccn2
Exp#1	DMSO	23.333	22.3174	18.6535	17.1528	15.822	25.9182	25.1393
	cayap1	23.846	22.8688	18.7297	17.3354	16.209	24.3487	22.4698
	GW7647	22.0182	20.8492	17.5609	16.0335	15.716	25.7244	25.1483
	GW7647+cayap1	23.011	22.4015	18.3074	16.8877	15.96	25.7244	22.8328
Exp#2	DMSO	23.7919	21.9663	18.128	16.844	15.988	26.951	26.003
	cayap1	23.9913	23.2291	17.668	17.209	15.729	25.682	22.982
	GW7647	21.6248	21.0417	17.352	16.2245	15.848	27.158	26.123
	GW7647+cayap1	22.9202	22.2689	17.117	16.6675	15.867	25.622	22.464
Exp#3	DMSO	22.5273	21.3635	17.445	16.115	14.896	25.2916	23.258
	cayap1	22.6568	21.7106	16.747	16.1123	14.637	23.8715	20.962
	GW7647	20.9572	19.8152	16.114	14.3874	14.631	26.2611	23.822
	GW7647+cayap1	22.2698	21.5033	16.379	15.6006	14.802	24.3835	21.209
Exp#4	DMSO		22.969		17.757	16.489	27.059	24.9502
	cayap1		22.946		17.244	15.569	25.232	22.6239
	GW7647		22.059		16.4083	16.297	28.113	26.4749
	GW7647+cayap1		23.332		16.9102	15.672	25.337	23.596
Exp#5	DMSO					14.2103	24.8775
	cayap1
	GW7647					13.9537	25.224
	GW7647+cayap1

## Sheet: Supplementary Figure 4 
Figure S4B
		fabp10a	gc	serpina1	eef1a1l1	ccn1	ccn2		bhmt	ces2	eef1a1l1
	DMSO-1	13.0841	21.0032	15.0623	14.763	26.637	22.1708		13.791	17.396	13.6551
	DMSO-2	12.3278	20.4124	15.4332	14.0931	25.761	22.4714		13.959	17.519	13.7032
	DMSO-3	12.9254	20.1222	15.8779	13.8257	25.22	20.6405		14.275	17.492	13.8257
	GW7647-1	11.1212	19.0321	14.1943	13.7321	25.367	20.7618		14.138	17.156	14.0919
	GW7647-2	11.6341	20.3917	14.7485	14.5086	27.302	22.7591		14.482	18.276	13.818
	GW7647-3	11.8562	20.1096	14.6206	14.2601	26.62	23.3541		15.928	18.705	13.6585
	GW7647-4	12.1111	19.7604	14.4588	14.3353	26.704	23.1828		14.299	18.549	14.2228
		fabp10a	gc	serpina1	bhmt	ces2	ccn1	ccn2	eef1a1l1
	DMSO-4	13.5666	22.5073	16.7163	16.5846	19.7454	27.673	22.8899	16.4837
	GW7647-5	12.3681	20.1837	15.6305	14.5315	17.9584	28.799	24.076	16.229
	GW7647-6	12.531	21.8588	16.7566	16.9079	20.7714	27.779	23.191	16.4497
